# Supplementary material for: Diabetes-Related Stigma and Interpersonal Distress Among Adults with Diabetes: A Cross-Sectional Study of Family, Workplace, and Healthcare Settings
Source: Healthcare (Basel). 2026 Jun 15;14(12):1705. doi: 10.3390/healthcare14121705 (PMC13300341; doi:10.3390/healthcare14121705)
Supplement: Supplementary file 1 [file healthcare-14-01705-s001.zip]

Archive with 1 entries (1 files):
- healthcare-4333413-Supplementary.pdf
